# Supplementary material for: Comparisons of the Effect of Different Metal Oxide Nanoparticles on the Root and Shoot Growth under Shaking and Non-Shaking Incubation, Different Plants, and Binary Mixture Conditions
Source: Nanomaterials (Basel). 2021 Jun 23;11(7):1653. doi: 10.3390/nano11071653 (PMC8305468; doi:10.3390/nano11071653)
Supplement: Supplementary file 1 [file nanomaterials-11-01653-s001.zip]

Archive with 1 entries (1 files):
- nanomaterials-1252061-supplementary.pdf
